# Supplementary material for: Transdermal Maltose-Based Microneedle Patch as Adjunct to Enhance Topical Anesthetic before Intravenous Cannulation of Pediatric Thalassemic Patients Receiving Blood Transfusion: A Randomized Controlled Trial Protocol
Source: J Clin Med. 2022 Sep 8;11(18):5291. doi: 10.3390/jcm11185291 (PMC9501834; doi:10.3390/jcm11185291)
Supplement: Supplementary file 1 [file jcm-11-05291-s001.zip]

Archive with 1 entries (1 files):
- jcm-1827318-supplementary.pdf
